# Supplementary material for: Anticonvulsant Effects of Synthetic N-(3-Methoxybenzyl)oleamide and N-(3-Methoxybenzyl)linoleamide Macamides: An In Silico and In Vivo Study
Source: Molecules. 2025 Jan 15;30(2):333. doi: 10.3390/molecules30020333 (PMC11767965; doi:10.3390/molecules30020333)
Supplement: Supplementary file 1 [file molecules-30-00333-s001.zip]

Archive with 1 entries (1 files):
- molecules-3379807-supplementary.pdf
